# Supplementary material for: The Impact of Frailty Components and Preoperative Mechanical Cardiac Support Changes with Time after Heart Transplantation
Source: Biomedicines. 2024 May 17;12(5):1114. doi: 10.3390/biomedicines12051114 (PMC11118029; doi:10.3390/biomedicines12051114)
Supplement: Supplementary file 1 [file biomedicines-12-01114-s001.zip]

Archive with 1 entries (1 files):
- biomedicines-2985799-supplementary.pdf
